# Supplementary material for: Moyamoya Vasculopathy in Neurofibromatosis Type 1 Pediatric Patients: The Role of Rare Variants of RNF213
Source: Cancers (Basel). 2023 Mar 22;15(6):1916. doi: 10.3390/cancers15061916 (PMC10047491; doi:10.3390/cancers15061916)
Supplement: Supplementary file 1 [file cancers-15-01916-s001.zip]

Archive with 1 entries (1 files):
- cancers-2256473-supplementary.pdf
